# Supplementary material for: One-dimensional scintillator film with benign grain boundaries for high-resolution and fast x-ray imaging
Source: Sci Adv. 2023 Jul 28;9(30):eadh1789. doi: 10.1126/sciadv.adh1789 (PMC10381942; doi:10.1126/sciadv.adh1789)
Supplement: Supplementary file 2 — Movies S1 and S2 [file sciadv.adh1789_movies_s1_and_s2.zip]

Archive with 2 entries (2 files):
- adh1789_Movie_S1.mp4
- adh1789_Movie_S2.mp4
